# Supplementary material for: Type I Interferon-Enhancing Effect of Cardamom Seed Extract via Intracellular Nucleic Acid Sensor Regulation
Source: Foods. 2025 Aug 6;14(15):2744. doi: 10.3390/foods14152744 (PMC12346419; doi:10.3390/foods14152744)
Supplement: Supplementary file 1 [file foods-14-02744-s001.zip]

Archive with 1 entries (1 files):
- foods-3714823-supplementary.pdf
